# Supplementary material for: PRETUS: A plug-in based platform for real-time ultrasound imaging research
Source: SoftwareX. Author manuscript; Available in PMC 2023 Jan 6. (PMC7614027; doi:10.1016/j.softx.2021.100959)
Supplement: MMC S2 [file EMS158114-supplement-MMC_S2.zip]

Archive with 1 entries (1 files):
- SV2.webm
